# Supplementary material for: Filbertone Reduces Senescence in C2C12 Myotubes Treated with Doxorubicin or H2O2 through MuRF1 and Myogenin
Source: Nutrients. 2024 Sep 19;16(18):3177. doi: 10.3390/nu16183177 (PMC11434963; doi:10.3390/nu16183177)
Supplement: Supplementary file 1 [file nutrients-16-03177-s001.zip]

Archive with 1 entries (1 files):
- nutrients-3151501-supplementary.pdf
